# Supplementary material for: MicroRNAs isolated from peripheral blood in the first trimester predict spontaneous preterm birth
Source: PLoS One. 2020 Aug 13;15(8):e0236805. doi: 10.1371/journal.pone.0236805 (PMC7425910; doi:10.1371/journal.pone.0236805)
Supplement: S1 File — (XLSX) [file pone.0236805.s001.xlsx]

## Sheet: Preterm study database
Number	Training (A) Validation (B)	Pregnancy Outcome (weeks)	Gest. age delivery (weeks)	Sample gest. age (weeks)	Baby weight (g)	Maternal Age	Race	BMI	Gravida	# Livebirths	# Full term	# Preterm	# Miscarriages	Smoking	miR1-3p	miR144-3p	miR196a-5p	mir223-3p	miR424-5p	miR6752-3p	miR1229-5p	miR146a-5p	miR199a-5p	miR223-5p	miR4485-5p	miR6757-3p	miR1237-3p	miR148a-3p	miR199b-5p	hsa-miR-24-1-5p	hsa-miR-513-5p	hsa-miR-6819-3p	hsa-miR-1238-3p	hsa-miR-155-5p	hsa-miR-210-3p	hsa-miR-301a-3p	hsa-miR-551b-3p	hsa-miR-6889-3p	hsa-miR-1244	hsa-miR-16-5p	hsa-miR-210-5p	hsa-miR-30e-3p	hsa-miR-575	hsa-miR-7-5p	hsa-miR-1267	hsa-miR-181a-3p	hsa-miR-219-5p	hsa-miR-30e-5p	hsa-miR-582-5p
1	A	Full Term Healthy (38-42)	38.9	9.4	3285	19	Black	19.9	1	0	0	0	0	0	23.417	11.9603	8.0673		21.9032		11.3197	11.1642	20.5716	16.1437	12.6423	17.3158	21.5647	16.047	22.8304	25.8612		25.8532		12.7648	14.036	13.021	25.6411	24.1127	18.7618		21.3111	15.2073	24.5431	18.2419		13.4467		12.0583	20.195
2	A	Full Term Healthy (38-42)	40.6	10.6	3680	22	Black	21	1	0	0	0	0	0		12.1909	8.48546		21.677		12.0076	10.7585	22.1742	15.6678	12.8752	26.8321		15.5228	24.741	28.9651		28.9841		11.741	12.5229	12.4908	25.1148	23.2342	27.8975		20.0517	14.0646		18.5225		13.7286	24.9635	11.1029	20.2017
3	A	Full Term Healthy (38-42)	40.7	12	3740	25	Black	22.3	3	1	1	0	1	0		12.0489	9.04656				11.0012	10.702	21.4364	15.8646	12.325	24.4759		15.9669	24.1087	28.0504		26.7806		11.4798	13.1437	12.8842	25.1604	24.6961			20.9937	14.1167	22.206	18.515		13.547		11.6329	19.8213
4	A	Full Term Healthy (38-42)	41.4	7.1	3470	20	Black	19.9	1	0	0	0	0	0			8.27931		20.8136		11.0917	10.5959	21.5631	16.2069	12.0004	24.5278		14.7462	23.5526	26.4846				11.5398	12.4924	11.7448	27.221	22.8207			20.1118	14.0957		17.0952		12.4189		11.0485	19.9258
5	A	Full Term Healthy (38-42)	40.3	12	3535	29	Black	19.6	4	0	1	0	2	0		11.3956	7.96968		21.2856		11.015	10.7268	22.5891	15.0351	12.2224			15.7545	22.1572	27.4773		26.7068	30.1102	11.7537	13.5807	13.0718	26.7586	24.3225	18.4561		21.0379	15.0761	24.6307	18.5931		12.8331		12.2598	19.7287
6	A	Full Term Healthy (38-42)	40.3	8	3245	23	Black	28.3	1	0	0	0	0	0	28.7769	12.7767			23.9943		11.8287	11.0617	21.1623	16.1592	14.1428	22.9483		17.2547	23.6999	25.7337				12.8777	15.5919	14.0421	25.821	26.133	20.2391		22.3519	15.4215	25.7347	20.3738		14.5402	27.5394	14.0518	20.01
7	A	Full Term Healthy (38-42)	39.4	7.7	3415	25	Black	26.6	6	2	2	0	3	0	24.3133	10.653	7.38797		21.4712	28.7009	10.6008	10.4197	19.2634	15.6049	12.1247	24.0653	16.9829	14.7796	24.4457	27.8834		25.8824	30.6408	11.0231	13.331	13.1498	24.5095	21.6102	19.1853		20.5712	14.1289	25.0994	16.1914	17.9607	11.6726	25.0591	10.1854	19.0145
8	A	Full Term Healthy (38-42)	38.7	8.3	3305	32	Black	23.4	6	3	3	0	2	smoking	26.2844	10.8606	7.0401		21.3811		10.5683	10.5205	20.854	15.9082	11.1209	22.8497	22.984	14.3236	24.668	25.7794			28.086	11.4426	13.5836	12.9021	23.8969	21.772	16.1803		20.6343	13.8629	23.0935	16.4516	19.0147	11.6295	24.964	11.0179	18.9894
9	A	Full Term Healthy (38-42)	39.4	11.1	3215	24	Black	25.5	1	0	0	0	0	0		10.3892			21.3712		11.4946		20.836	16.0763	11.7731		9.87949	14.0893		29.2003		25.9988		10.6139	12.0224	12.103	25.3424	21.4239	22.0579		19.937	12.8694	21.7537	14.8358	17.3946	11.9617	26.8177	10.1312	19.1567
10	A	Full Term Healthy (38-42)	40.1	8	3580	22	Black	27.8	1	0	0	0	0	0		12.5266			21.0364	25.6594	12.5551		20.1112	15.8638	13.9373		18.295		29.0098	26.1162			31.3489			13.3615	27.5938		24.6336		23.0558			18.5558			30.5934		27.7142
11	A	Full Term Healthy (38-42)	39	11.7	3330	28	Black	19.9	4	3	3	0	0	smoking	27.1624	15.4706	8.07786	7.01839	24.4565	25.589	13.1145		21.7296	16.573	13.6505	23.3088				24.5606		27.2046	32.4446	15.7524		16.4884			20.1471		25.8117		24.2577	21.9203	27.1693				31.7792
12	A	Full Term Healthy (38-42)	39	7.6	2990	30	Black	29.3	5	3	3	0	1	smoking	29.8555	14.3804	7.71886		21.5194	27.8373	12.3564	14.5828	20.9268	15.6577	12.9534	22.6888	13.6337		29.9166	25.543		26.4862	29.4404	16.0229	22.3543	15.2408	28.2	27.4884	19.5863		24.639	21.2923	21.5615	20.372	24.2007	19.7325	33.0542	18.2932	28.1099
13	A	Full Term Healthy (38-42)	40.9	12	3010	22	Black	21.9	2	1	1	0	0	smoking	29.3491	13.8478	7.69384			26.8116	11.8248		20.6162	15.1863	14.1879	23.7505	13.3321		29.0167	25.5444			30.3027	16.4699		13.2749	26.7847	24.7675	23.1376		21.9541		26.7949	18.9379	22.4963	19.2292	29.0863		25.7256
14	A	Full Term Healthy (38-42)	39.7	10.9	3510	26	Black	22.9	2	1	1	0	0	0	24.1801	13.9375	7.24337		22.1236	25.5107	13.2528	15.6869	20.7068	16.4012	14.0396	25.4542	19.6358		31.1368				28.1761	16.5991		14.6772		3.61373	22.0515		24.0653			19.4843	26.4588		32.412		31.2605
15	A	Full Term Healthy (38-42)	40.7	12.3	3148	18	Black	22.5	1	0	0	0	0	0	24.9106	15.5513	8.71745		22.614	26.5514	13.2537	16.26	20.599	16.0077	14.9421	25.0684			30.494	26.399			30.8247	17.2813		15.4349	27.3577	29.0364	23.4643		23.8075	22.3211	27.2922	20.2653			31.4335		28.1151
16	A	Full Term Healthy (38-42)	39.7	9.1	3520	29	Black	21.1	7	3	3	0	3	smoking	24.0599	11.3368	7.28907	5.02519	23.3899		10.2312	10.1944	23.2376	15.4176	12.5394	24.135	20.6865	18.3839		24.995				12.444	13.0278	12.4191		22.1898	18.4203		24.7707	15.1342	23.8072	17.7929		13.4905		14.4375	21.8792
17	A	Full Term Healthy (38-42)	39.3	11.9	3115	20	Black	25.7	5	2	2	0	2	smoking		10.5657	6.23636	5.57513	22.5369	24.0302	10.8512	10.5782	23.5341	15.6514	14.7565	25.567	16.2207	16.8332	24.2624	25.5599			29.1798	12.7419	12.1421	10.9401		21.5369	23.2536		22.221	14.0646		16.7673	19.9478	12.9724		14.4034	21.1985
18	A	Full Term Healthy (38-42)	39.6	9.7	3850	21	Black	18.3	2	0	0	0	1	0	24.4453	11.6805	6.63724	5.82798	23.8393		10.7081	10.6665	23.6003	15.8636	15.3636	27.7069		17.8467	24.5203	25.5584			26.8498	12.739	12.3372	11.8459		21.958	22.5256		23.2868	15.1391		18.2961	22.4022	14.4451		15.0307	21.7032
19	A	Full Term Healthy (38-42)	40	12.4	2940	20	Black	17.3	2	1	0	0	0	0		10.6725	6.66628		30.2921	22.0573		10.6135	24.304	15.6286	15.4977		19.078	18.4753	26.4048	25.8801			25.8528	11.9727	11.9331				22.459		19.2132	17.2475		18.8655	21.2166	15.2998	26.4477		25.6361
20	A	Full Term Healthy (38-42)	40.3	12	3480	19	Black	28.9	3	1	1	0	1	0		10.3519	6.1085		28.5456	22.7167	10.0232	10.1191	21.8484	15.0555	14.3822	25.1495	15.7538	17.1804	24.4615	25.1442			24.9664	12.4243	11.9265		26.249		22.022		18.9995	16.0906		18.5056	19.3959	14.1096	26.856		25.4451
21	A	Full Term Healthy (38-42)	38.7	10.9	3570	18	Black	18.8	1	0	0	0	0	0		11.626	6.30317	4.78181		23.7392		10.4781	22.31	16.7897	15.4239	25.8441	20.1262	18.7368		25.765			27.4196	12.7064					21.808		19.8685	17.9451		19.7589	21.71	16.6067	26.9086		27.2989
22	A	Full Term Healthy (38-42)	38.9	6.1	3325	25	Black	28.3	2	1	1	0	0	0		12.6035		4.31191	30.7447		10.7551	10.1436	23.1397	15.756	14.3423	24.9849	18.5666	19.0578	26.3777	26.1825			29.7573	12.3005	13.7203				20.2634		20.6462	18.2709		21.643	23.0491	15.4578			26.3455
23	A	Full Term Healthy (38-42)	40.9	8.9	3800	18	Black	20.5	2	0	0	0	1	0	21.7114	13.3559	7.36804	5.62472			9.46346	11.1478	23.4196	15.973	14.3703	28.6753	18.0149	19.1715					25.1332	12.128	12.8992	10.3289		22.3507	20.8675		21.6674	14.6298		19.6927	18.9337	14.6545		14.7202	22.9535
24	A	Full Term Healthy (38-42)	40.7	12.9	3210	19	Black	23.1	2	1	1	0	0	0		10.5129	6.85049	4.63886			9.55422	11.002	24.3614	15.33	14.2554		17.3731	16.2621		24.1338			22.9718	11.1476	11.6875	9.51518		21.6888	20.9057		20.1351	13.5006		17.8807	16.8031	12.7987	27.7254	13.0132	21.5533
25	A	Full Term Healthy (38-42)	39	12.7	3250	28	Black	24.5	6	3	3	0	2	0		11.4905	7.36715	4.93711			9.15217	10.5261		15.3207	14.9569	24.3598	18.4002	18.4102	26.0456	23.928			25.8746	12.217	13.095	11.1749		22.6978	18.9992		21.3223	14.5966		19.3049	18.0817	12.4065	30.2213	14.9678	21.8846
26	A	Full Term Healthy (38-42)	40.9	12.3	3530	20	Black	22.3	1	0	0	0	0	0		11.29	7.59764	5.23691		24.2539	10.0463	11.3762	22.473	15.9823	15.7177		18.2518	17.9147					25.3866	11.8618	13.006	10.6765		22.165	22.1443		21.3962	14.499		19.4885	18.0184	14.0854		13.6641	22.6896
27	A	Full Term Healthy (38-42)	39.1	8.7	3115	21	Black	26.9	1	0	0	0	0	0		15.1106	8.0173	5.03253			10.9308	12.3052		16.7068	12.5701			21.0605						12.1727	14.696	13.7971		24.8634	18.4742	4.20858	22.6762	15.8696		22.0078		14.2783		17.3769	24.1946
28	A	Full Term Healthy (38-42)	38.3	10.1	2990	25	Black	28	2	1	1	0	0	0	24.3752	13	7.87696	5.76057		26.4363	10.0427	11.3382	23.01	15.9537	14.3104	27.1186	19.0015	19.4043	27.5689	25.7341				12.9011	14.3947	12.5697		23.9617	20.0554		23.437	15.8574	25.4494	21.4609	20.1154	14.6725		14.9455	21.7703
29	A	Full Term Healthy (38-42)	40.3	10.3	3490	18	Black	20.7	1	0	0	0	0	0		13.6723	7.49442		26.0729	24.2795	10.6861	10.2151	24.983	14.566	14.0561	26.5636		16.6133	25.6199	23.469			24.811	12.1125	10.0865	10.1362		20.974				13.9614		17.4522		13.195	23.827	14.0821	21.0819
30	A	Full Term Healthy (38-42)	40	12.9	3475	22	Black	18.4	3	1	1	0	1	0		23.0656		7.76208				13.1528		17.9544	16.8269			21.9442						13.1523	12.8977	18.5852		23.5456	22.7619	5.23178				23.0144		16.341		19.3221	25.5829
31	A	Full Term Healthy (38-42)	38.9	12.7	2735	26	Black	27.3	6	3	3	0	2	0		20.8921	6.59937	5.10328		26.4378	11.4313	11.0684		16.0461	12.4949	18.1503	11.2856	19.9564	23.9657	24.6403			25.6356	12.4445	12.0157	16.6732		23.5437	18.3811	4.43044	19.1721	13.6366		21.3405	18.3908	13.8215		19.0262	23.4666
32	A	Full Term Healthy (38-42)	39.9	10.4	3695	24	Black	24.3	4	2	2	0	1	0		13.1891	7.35671		26.3393	25.0219	10.7662	10.4301		15.0133	13.829		14.588	17.1251	25.0429	24.5096			25.5935	12.7556	10.4358	11.2294		21.6894	21.3671		19.4918	14.2561		18.5283	19.0974	13.5442	22.8676	14.0887	21.7014
33	A	Full Term Healthy (38-42)	39.9	9.3	3340	34	Black	27.5	4	1	1	0	2	smoking		18.0963	7.19767	6.36934	28.2591		12.8608	12.745		18.1021	11.7291	17.6375	8.76985	22.2773					23.6896	11.7663	13.5859	18.5348		22.919	17.4642	4.43976	20.5813	12.1007	22.4756	22.729	17.4611	14.9102		17.141
34	A	Full Term Healthy (38-42)	40.9	9.9	3810	25	Black	21.3	1	0	0	0	0	smoking			6.15224						24.5251		12.6264					25.0627				10.8412	11.9581			20.7751			19.6001	11.2218	23.0537			13.1551
35	A	Full Term Healthy (38-42)	38.9	11.6	3000	18	Black	21.5	1	0	0	0	0	0		19.9965	6.68774	5.59104			11.5318	11.2988	23.6846	17.03	11.7256		10.194	21.7886		27.1285		26.2462	26.1174	11.7625	13.8854	18.2961			18.1331	4.60753	20.4609	12.5794		26.1501	16.5561	14.5773		16.9548
36	A	Full Term Healthy (38-42)	39.6	8	3075	23	Black	24.3	5	0	0	0	4	0		16.7484	5.39416	3.57815	26.4138	24.449	8.98912	8.9457	23.3633	15.1642	12.6125		14.9821	18.5391	27.1876	22.8772			22.8042	11.1569	11.043	17.0554	23.7516	26.3375	18.2434	2.17918	18.3476	13.468	25.8148	25.537	17.4309	13.0898		15.9123	22.8389
37	A	Full Term Healthy (38-42)	39.3	10	3040	18	Black	23.3	1	0	0	0	0	0		17.8578	5.44622	3.68828			10.5911	10.6557	20.9877	15.8627	11.1857	21.516	14.7424	19.8303						11.7	11.844	18.73			18.1475	2.69062	19.9793	14.5588	22.8546		16.8778	13.317		17.2827
38	A	Full Term Healthy (38-42)	38.6	11.4	3335	18	Black	20.4	1	0	0	0	0	0		18.1201	6.21513	4.16566			11.7835	11.585	23.3456	16.7089	12.5329	20.6881	11.0877	20.715						11.7574	11.6843	19.1579		25.5546	17.7752	2.66164	17.9831	14.1695		25.2268	16.2899	14.5833		17.0938	23.4218
39	A	Full Term Healthy (38-42)	38.3	12.6	3205	20	Black	18.6	1	0	0	0	0	0		19.116	5.53909	4.04913		25.403	10.1149	9.71867		15.5109	12.7418	20.0247	11.9834							11.0246	12.6618	17.0725		21.1219	19.7141	3.13656	19.2805	14.0601	26.0598	22.9932		12.4597		17.6421	21.8056
40	A	Full Term Healthy (38-42)	38.1	10.3	3275	19	Black	21.3	5	1	1	0	3	0		19.4055	6.36884	4.70151		24.6033	11.0414	10.2673		16.0045	11.6406	21.0761	10.6871			26.7155			23.3009	11.6128	11.7333	17.3923		20.9817	19.7587	2.79541	19.0482	14.1801	29.6049	22.2313		11.4584		17.2338
41	A	Full Term Healthy (38-42)	38	9.1	2830	22	Black	22.5	4	0	0	0	3	0		16.8164	5.90944	4.3134		22.277	9.79578	9.55768		15.2345	13.3313		11.0349							10.8908	11.9717	15.2956		20.4212	23.8276		18.5703	13.5233	35.2838	20.7729		13.5542		16.4316	22.2608
42	A	Full Term Healthy (38-42)	39.7	11.6	3105	18	Black	19.9	2	0	0	0	1	0		18.1892	6.15846	4.80139	29.6878	22.2086	9.72728	9.34194		15.6832	13.5355		12.1336							11.0365	12.7763	16.4197		21.1833	21.3295		19.5026	14.0598		21.2288	32.6354	12.5374		16.5262	22.0045
43	A	Full Term Healthy (38-42)	39.7	10.6	3620	20	Black	29	1	0	0	0	0	0		14.5089	5.03203	3.5443		22.487	8.70901	8.25693		14.8713	13.1974	16.6187	10.6233						24.1094	10.2068	11.294	13.747		19.8052			17.8422	12.4252		18.7914		11.5197		14.8545	22.0271
44	A	Full Term Healthy (38-42)	39.4	9.1	2980	28	Black	24.9	6	3	3	0	2	smoking		21.1809	7.10937			22.5699	11.5104	12.9673		16.5273	10.914	18.6547	13.6359						22.5485	12.7406	10.4238			21.6159	18.4414	3.36572	17.4656	14.938			17.7324	13.8289		17.9365
45	A	Full Term Healthy (38-42)	40.3	12.9	3645	20	Black	19.2	2	0	0	0	1	0		20.939	5.03925				9.91632	11.1959	22.4705	14.5592	11.0448		13.9896	20.1516	22.8491	22.2908				11.2887	11.0492				16.9983	2.91454	17.7258	13.7268	22.5651			11.597		17.4234
46	A	Full Term Healthy (38-42)	39.3	11.6	3465	23	Black	27.4	3	1	1	0	1	0		21.7104	6.97451			23.2766	12.0886	13.6442	23.9103	15.964	11.2572	21.9848	15.5479	21.8567					22.4088	12.4225	10.9021			22.5247	18.7968	3.42334	18.0409	14.8551		23.8923	18.4418	13.6647		19.5036
47	A	Full Term Healthy (38-42)	40.1	12.7	3485	32	Black	20.7	1	0	0	0	0	0			6.35452	4.59865			10.0793			15.095	11.3343	19.015	13.9804	18.5955					22.5175	10.5936	10.0216	14.9915		18.0397	18.6145	1.38672		14.4955		21.0148		11.0474		16.3713
48	A	Full Term Healthy (38-42)	38.9	11	3485	19	Black	20.9	3	0	0	0	2	0		17.5383	7.6256	5.50259		18.994	10.9195			16.3884	12.8034	22.5831	15.8719	18.3823					21.6478	10.9538	10.4358	16.1853		18.3582	20.5372	1.65514	17.4524	15.7438		21.7839		12.4625		17.136	22.9414
49	A	Full Term Healthy (38-42)	39.9	12.4	3790	22	Black	22.1	3	2	1	1	0	0		17.1021	7.73222	6.20729		19.4914	11.5686			16.5169	11.9673		15.3492	19.0962					24.2832	11.0005	9.76127	16.0199		18.3373	19.4039	1.73087	15.7677	15.6062		21.1223		11.7255		18.1041	22.7078
50	A	Full Term Healthy (38-42)	38.4	9.6	3120	23	Black	20.4	4	3	3	0	0	0		16.7569	7.07917	4.98055		21.0003	9.99636			15.2113	12.9871		16.5972	19.08	24.7615				22.2992	10.4725	10.6538	15.9648		18.5021	19.7984	1.22497	17.5229	15.5465		20.8363		12.1354		17.413
51	A	Full Term Healthy (38-42)	39.7	11.6	3600	21	Black	29.8	2	1	1	0	0	0
52	A	Full Term Healthy (38-42)	39.4	12.3	3490	16	Black	21.5	1	0	0	0	0	smoking		15.4013	3.54649	2.23874		18.5886	7.23831	8.84974		14.7604	12.6074		13.0941	19.2253					18.9032	9.54524		14.4231		19.1837	15.8998		20.8864	12.5878		20.3855	16.8062	12.2426		14.094
53	A	Full Term Healthy (38-42)	38	12.3	3335	22	Black	24.4	2	1	1	0	0	0			-3.04725	3.09898		19.0045	8.76619	10.7661		15.6528				19.4201						10.0505		16.2648			16.6642	1.39227	20.8875	13.2129		21.9132	16.3902	13.2935		16.1811	28.6311
54	A	Full Term Healthy (38-42)	40.1	12.9	3310	28	Black	19.6	2	0	1	0	0	0			3.8641	2.15916		19.1325	7.45982	9.44155		15.629	10.4298		8.66137	19.5739						10.0118		15.7786		22.4067	15.1318	0.514569	20.8779	11.4494		22.5293	15.9542	10.3366		15.9629
55	A	Full Term Healthy (38-42)	41.3	11.7	3985	17	Black	22.3	2	0	0	0	1	0			5.37511	3.84546			8.26532													10.8742		16.0457		20.1451		2.40754								16.6892
56	A	Full Term Healthy (38-42)	39.1	8.6	3845	19	Black	23.6	2	1	1	0	0	0		16.8779	6.98908	5.64058		21.4791	10.2274	10.7154		16.4441	12.2679		13.6267						24.1312	11.6765	11.5326	16.7506			19.2573	3.13241	21.2209					13.4113		19.3325
57	A	Full Term Healthy (38-42)	39.3	12.7	3370	26	Black	21.6	4	3	3	0	0	0		20.4247	8.05561	6.15686			10.892	10.8232		17.5519	12.9622								22.1035	11.4163		18.168			18.888	3.34876						14.2297		19.3732
58	A	Full Term Healthy (38-42)	40.3	8.9	3320	18	Black	18.6	1	0	0	0	0	0		15.8905	6.37419	5.18229		19.458	10.5637	10.5425		15.2401	12.6795	13.5868		18.8883					20.7831	11.0968	12.1593	15.0301				1.58241	19.2508					13.0409		17.0887
59	A	Full Term Healthy (38-42)	38	7.3	2945	27	Black	23.1	2	1	1	0	0	0		17.8016	6.69151	5.16092			12.2457	11.9094		16.4757	11.6106			20.4706					19.6587	11.6542		16.106		20.8777		2.44474	21.9094	14.973				13.1897		17.6466
60	A	Full Term Healthy (38-42)	38.9	12.9	3230	25	Black	20.3	3	2	2	0	0	0		14.5607	5.98991	3.90643			9.0627	8.59469		14.8708	9.75942			18.1392					21.6638	10.6404		14.857			16.9697	0.796358	20.1875	14.0161			17.21	10.8772		15.3243
61	A	Full Term Healthy (38-42)	39.1	11.6	3430	20	Black	23.2	4	1	1	1	1	0			5.6711	3.89865		20.7178	8.8244	8.5825	21.8603	14.5852	11.3848			18.5958						10.0583		15.1528		21.1957	17.5247		21.3918	13.8893	30.2403		18.6373	11.8543		15.8497	22.0195
62	A	Full Term Healthy (38-42)	40.7	8.7	3470	22	Black	27.5	1	0	0	0	0	0		15.6851	7.1714	5.37814			10.6676	10.5472	23.931	16.7796	13.619	17.6505	12.0721	20.1368					19.9516	10.8115		16.0984		19.48	17.8714	2.69722	20.8226	14.4978			17.7111	13.1255		17.3228	23.4791
63	A	Full Term Healthy (38-42)	38.3	12.3	2975	25	Black	22.6	3	1	1	0	1	smoking		19.3229	6.71304	5.07066			10.9981	11.1944			12.2463									11.5304	12.6326	17.5996			17.8502	4.28474		15.293				15.0249		18.899
64	A	Full Term Healthy (38-42)	40.6	11.4	3050	20	Black	25.7	1	0	0	0	0	0		15.5103	5.63633	3.75998			10.4257	10.431		15.3779	11.8393		14.818	19.5469						10.5977	11.2181	15.2934		19.9506	18.0465	2.11781	22.8763	14.4534				14.6462		17.2205	21.5226
65	A	Full Term Healthy (38-42)	40.6	10	3590	23	Black	29.6	1	0	0	0	0	smoking		18.4142	6.17448	4.2701		20.8782	9.65156	9.80142	10.2799	15.5796	11.7334	23.3426	16.9657	21.6554	27.772			25.7165		10.7687	12.5101	17.1576		22.0685	16.7478	2.88048	26.2914	15.2648			22.8469	15.2925		18.6172	24.497
66	A	Full Term Healthy (38-42)	39.4	12.7	2865	21	Black	19	3	1	1	0	1	0			5.72274	4.52477			9.97329	9.30415	22.3145	16.1657	11.6362	21.9221	14.8393	20.142					23.1386	11.6371	11.2721	17.5921			17.6225	2.91695		14.6076				14.5552		17.143	22.2787
67	A	Full Term Healthy (38-42)	40.7	8.4	2935	19	Black	20.4	1	0	0	0	0	0		20.6387	6.9616	5.46813		22.6991	11.038	11.2594		17.1423	12.7136			21.24						11.9889	13.6323	18.8829		21.8097	18.634	4.46634		15.4214				15.9267		18.9037
68	A	Full Term Healthy (38-42)	39.3	9.1	3300	20	Black	18	1	0	0	0	0	0		20.9663	5.16534										11.0219	21.23							15.3138					4.66824
69	A	Full Term Healthy (38-42)	38.3	8.7	3310	21	Black	22.8	1	0	0	0	0	0		18.2825	6.22373	4.79683		19.7854	11.1944	10.7655		15.8724	14.1757			19.6593					21.8432	11.5001	14.2641	16.3748		23.0486		2.78539		15.4137				14.29		18.012	21.9569
70	A	Full Term Healthy (38-42)	39.1	11.4	3510	32	Black	21.9	5	1	1	0	3	smoking			5.90273	4.22646			9.65748	9.02705	23.095	15.031	11.6309			19.8677							12.5807	15.5121			17.9281			14.0088				11.9104		16.3935
71	A	Preterm Early (24-34)	29.6	8	1490	35	Black	23.5	4	2	0	1	2	0	23.4174	11.2696	7.53117		20.7071	26.8652	11.1042	10.4392	18.9687	15.893	12.018			14.2521	24.4426	26.7957		26.4917	2.84231	11.315	12.8107	12.1332	22.9368	19.6727	17.7757		19.698	13.2989	25.0028	15.4875	17.7217	11.5089	24.8523	9.89171	18.8871
72	A	Preterm Early (24-34)	32.6	10.9	1760	18	Black	19.6	1	0	0	0	0	0	23.7967	9.49987	6.70039		20.1625	26.345	9.69243	9.79486	19.2613	15.8149	11.622	21.0529	11.0108	14.6383	22.6401	25.4967		26.135	27.1239	10.8318	13.3114	12.2939	24.5471	22.3447	17.334		20.7348	14.0887	23.6217	15.7459	16.834	11.513	24.3665	11.2987	19.3056
73	A	Preterm Early (24-34)	24.9	12.7	720	20	Black	28.3	2	0	0	0	1	0		9.67346	6.72726		19.9109		10.4603	10.2401	20.2356	15.9516	12.426			13.9252	23.4718	26.4979		26.1436	26.3922	11.4811	12.5698	12.0895	26.167	21.008	18.2833		20.1647	13.9399		15.5344	15.9156	11.911	24.3807	11.05	18.6188
74	A	Preterm Early (24-34)	24.7	11.9		26	Black	23	2	0	0	1	0	0	23.727	12.7926	6.64301	4.57077			8.98198	10.4919	22.568	15.1858	13.837	24.4864	15.3706	18.3863	25.1253	25.0868				11.3452	14.2583	11.6708		25.3656	17.5693		22.583	14.8069	21.6839	20.4772	18.6539	11.9957	29.3708	15.0026	20.9433
75	A	Preterm Early (24-34)	32.3	11	1865	20	Black	19.5	4	3	2	1	0	0			6.22478	4.4564	27.0046		9.97432			14.863				19.12		26.7784				11.1382	10.1944	16.0297		19.3079	19.1504		17.8678	14.8869		21.0373		11.3532		17.0827
76	A	Preterm Early (24-34)	25.6	10.3	800	32	Black	27.5	7	5	5	0	1	0		17.3407	3.26363	1.88172			6.35143	8.00865	24.5316	14.6481	11.6747		11.469	18.3929		21.9271			21.7982	9.14519		15.107		21.2105	14.4788		20.4032	11.9744		22.0722	15.6226	10.7029		14.8853	28.9856
77	A	Preterm Early Extreme (>24)	22.6	7.1	660	17	Black	17.8	1	0	0	0	0	0	22.6731	14.125	7.2192	6.37064	23.1868		12.7419	17.0688	18.6796	15.3134	12.7724					25.2695				16.3688		15.4292	27.0492		19.9991		24.635							17.5966	28.076
78	A	Preterm Late moderate (34-35) SGA	34.3	8.7	1780	22	Black	19.8	3	1	1	1	0	smoking		8.4165	5.66223		16.4786	25.2978	8.96573	8.65299	18.2991	14.5323	9.90274		7.07083	13.0089	21.6463	25.4131			27.2882	9.27127	10.9389	10.3391	23.3224	19.5918	14.1786		18.6705	12.3837	22.8287	14.5454	13.9197	9.38857	22.6513	8.46526	18.3172
79	A	Preterm Late moderate (34-36)	34.7	8.1	2515	36	Black	29.9	7	3	0	4	2	smoking		16.8102	6.44312	4.68416			11.0541			15.3022	11.0726		14.9787					23.0363	22.2792	11.1391	11.069	16.8152		19.7849	17.6691	2.44577	17.8487	15.3713		21.7466		11.9433		18.294	22.3437
80	B	Full Term Healthy (38-42)	38.9	9.6	3360	19	Black	27	1	0	0	0	0	0		11.207			22.0952		11.1787	10.5874	22.136	14.9939	11.8079	25.6187		16.0488	23.309	25.2566		25.4844		11.8792	13.3956	12.9539	25.6304	25.53	17.9445		21.1533	14.996	23.57	19.18		12.7289	26.1549	12.8674	19.551
81	B	Full Term Healthy (38-42)	40.3	8.1	3095	23	Black	18.4	2	0	0	0	1	0		12.0576	9.22669		21.8623		12.1379	11.6469	21.2714	16.0322	12.4902	21.7681		16.4053	23.2792	27.3623		27.1297		12.2397	14.158	13.7972	25.9861	24.8707	18.4915		21.4312	15.1631	24.3783	18.7711		13.6811	24.9307	12.7747	20.357
82	B	Full Term Healthy (38-42)	38.4	8.7	3520	21	Black	23.6	3	1	1	0	1	0		11.9753	8.72842		23.3184		12.3148	11.5314	20.8347	16.8341	13.4971	25.6701		15.8825	24.4505	27.8509				12.7529	14.1083	13.2133	24.9557	24.6956	21.8811		20.9792	14.6116	23.7666	17.7039		13.9797		12.6314	21.8028
83	B	Full Term Healthy (38-42)	39.6	12.9	3240	24	Black	25.8	6	1	1	0	4	0	22.7883	11.8841	8.57947		21.615		10.6022	10.656	20.2663	16.2145	12.523	19.0748	19.6092	16.3218	22.7163	25.742		30.9462	35.47	12.1817	13.7596	13.4118	25.3842	25.0273	19.068		20.8496	15.2664	24.2234	18.3065		14.0375		12.824	21.2395
84	B	Full Term Healthy (38-42)	40.7	12.4	3630	33	Black	26.3	5	1	2	0	2	0	31.5967	10.6045	8.03855		22.1906		12.2858	11.3036	22.2325	16.2848	12.5524	23.628	30.0542	15.4034	23.5399			27.6402		12.6058	13.0555	12.3722	26.7907	24.0314	20.4468		20.455	14.8284	24.5946	17.6296		13.3091	25.0855	11.8187	19.4298
85	B	Full Term Healthy (38-42)	38.9	12.4	3435	18	Black	21.1	1	0	0	0	0	0		12.6566			21.0828		12.0203	11.2018	22.1542	15.9282	13.8243	27.9013		15.9221		28.064		28.9753		12.0721	13.1544	12.9213	25.5651				20.7558	14.9803	26.2418	18.3745		13.6077	25.9122	12.5689	20.7212
86	B	Full Term Healthy (38-42)	39.4	10.7	2980	19	Black	23.4	1	0	0	0	0	0	30.2776	10.453			22.3584		10.8182	10.1897	19.2615	15.5896	11.2133		11.7315	13.5331						10.7883	12.071	11.5457	22.528	20.5042	16.4124		19.3423	12.0652	22.0925	13.9956	18.8559	11.4366	24.5841	9.42996	19.3086
87	B	Full Term Healthy (38-42)	39.3	11.1	3165	29	Black	26.1	4	1	1	0	2	0		9.90136			20.6822		12.0392	11.0716	22.166	16.0598	11.2805			14.0501		26.5288		24.8483	28.7331		12.9871	13.0749	24.1424	23.03			20.0654	13.1403	21.8469	15.9777	19.0249	11.2057	26.1235	10.2636	17.8215
88	B	Full Term Healthy (38-42)	38	7.1	3260	26	Black	20.8	2	1	1	0	0	0		11.1763			22.4326		10.8091	10.8486	19.863	16.0945	12.2476	18.7844	10.5543	14.0765	25.9689	27.1975		26.4607		11.0481	12.5191	12.2154	24.2014	22.5221	18.2466		20.4141	12.5041	22.2715	15.6678	18.9947	11.2731	27.8517	10.7466	18.7776
89	B	Full Term Healthy (38-42)	38.6	12	3595	21	Black	29	4	3	3	0	0	0		13.1874	7.27706		20.5993	26.3648	12.8869	14.8622	20.1444	15.0298	13.528	21.6464	18.658		28.3808	27.1349		29.2635	28.6981	16.1686	20.7536	13.0681	28.0268	24.2925	22.383		22.2401	19.245	24.6965	17.9367	21.6423	18.1569	29.3977	15.1076	25.2287
90	B	Full Term Healthy (38-42)	41.1	11.7	3950	26	Black	23.9	4	2	2	0	1	smoking		13.7286	7.61931		23.4821	26.8172	13.3331	16.7579	21.0172	15.9472	12.9423	22.2698	21.0236			24.5312			29.8153			15.6799	27.3772		20.5438		26.8265	22.9642	24.992	20.9853	26.6912		33.3046
91	B	Full Term Healthy (38-42)	38.4	9.7	3355	21	Black	23.8	3	2	2	0	0	smoking	26.4878	14.3953	7.96329		23.0289		13.5022	17.1103	20.1161	15.7881	14.039	25.8152	19.1748			25.452				16.7347		14.3231	28.2669	26.9187	23.7606		23.1382	21.6911	25.8103	19.1513			30.7892
92	B	Full Term Healthy (38-42)	39.3	11	2950	22	Black	19.5	3	0	0	0	2	0		15.0115	8.58224		24.0218	30.9673	12.7787		21.1984	16.025	13.6709	23.2924	20.0423		30.8334	24.8027				16.6635		15.5602		29.4954	20.7925		24.5988	22.2988	25.3183	21.2674	25.8207		32.9938	18.3752	28.7754
93	B	Full Term Healthy (38-42)	38.3	8.4	3040	25	Black	21.3	1	0	0	0	0	0	29.4319	14.2081	7.96126		22.0651	26.8374	13.8832	15.8552	22.5237	15.765	14.5831	22.3845	15.1773	27.1693	29.9476	27.2597	41.3165	28.3173	30.7445	15.6133	20.0696	14.1154	29.2384	27.2454	23.2586		23.6208	20.6061	25.9025	18.4987	23.1489	21.1403	30.6488	17.01	27.6361
94	B	Full Term Healthy (38-42)	40.4	8.4	3080	34	Black	27.4	5	2	2	0	2	0		12.2465	6.82761	5.57544	23.7079		10.212	9.39887	22.4491	15.9908	14.0357			18.4532	23.6228	25.9903			28.3939	12.7967	14.176	13.3845			20.3605			15.1683	25.5178	19.6737		14.1639		15.6913	22.2436
95	B	Full Term Healthy (38-42)	38.6	11.1	2930	20	Black	21.3	2	0	0	0	1	0		12.2308	7.6492	6.12428	26.8801	24.7633	11.6592	11.2077	24.6142	16.9096	14.8082	28.3274	19.6246	18.7314	25.9661	27.7486		28.8914	26.6777	13.3259	13.4888	12.8175		22.6467	21.6751		25.8843	15.6206	14.1194	18.528	24.5283	15.1987		14.8423	22.0867
96	B	Full Term Healthy (38-42)	38	6.9	3010	21	Black	29.3	3	2	2	0	0	0	26.6475	12.2861	6.89913	5.52328	22.9308	25.3516	9.85067	9.86314	22.3973	15.2101	12.6244	24.1691	18.1696	17.9506	24.1659	24.5322		25.8787		12.3554	13.8097	13.5569	26.2717	23.9271	18.952		24.7976	15.4847	25.1815	18.9263		12.5476		15.2689	22.4463
97	B	Full Term Healthy (38-42)	38.4	7.7	3055	22	Black	25.8	3	1	1	0	1	0	23.4571	11.5608	6.99504		24.6689	25.1809	10.4145	10.8033	24.0969	15.6169	13.9901	23.6584	14.1732	17.9442	24.8528	24.9672			26.7365	12.8917	13.2884	12.4554		22.029	20.4591		24.3087	14.9413	25.4962	18.4216	21.2609	14.3849		14.3769	21.3961
98	B	Full Term Healthy (38-42)	38	10	2750	19	Black	21.3	2	0	0	1	0	0		10.4977	5.72732		29.1717		9.28119	9.87441	23.2818	15.5951	12.8442				25.9015	25.9987			26.4023	11.7503	11.5752				20.0521		19.0453	16.2392	26.864	19.2823	20.0677	13.586			25.8266
99	B	Full Term Healthy (38-42)	39.9	9.3	3575	31	Black	25.8	12	6	2	5	4	0		11.2137	7.7317	5.43496			10.2912	10.3298	22.5507	15.5918	14.0268			19.4719	26.455	25.4049				11.5003	13.2652				20.1567		20.3299		27.412				28.3695		26.3987
100	B	Full Term Healthy (38-42)	40.3	9.7	3515	22	Black	19.7	2	1	1	0	0	0		10.5014	6.18713	4.67061	28.059	24.0363	10.1842	9.98767	25.0228	15.3043	13.5109	24.4019		17.774	29.4887	26.6686				11.3733	12.6201				20.5072			16.5712	25.0304	19.0556	20.3177	14.584	28.7179		25.5889
101	B	Full Term Healthy (38-42)	38.6	9	3525	23	Black	23.2	3	1	1	0	1	0		10.5871	6.9044	4.20804	27.5515	21.8608	8.92951	9.68401		15.2845	13.3297	25.6306	18.3213	17.5075	27.837	25.5476			27.5058	11.8057	11.6356		25.2206		20.4988		19.2485	17.0512		18.8976	19.2002	12.7286	25.4969		25.6294
102	B	Full Term Healthy (38-42)	41.4	9.3	3630	19	Black	26.8	2	0	0	0	1	smoking	22.509	12.4777	7.50827	5.03431			8.91891	10.2904	23.3886	15.5943	13.8713	25.3495	16.4695	18.7286	26.7279	24.356			27.4554	11.9121	14.1361	11.5258		23.2063	18.6996		22.0964	14.2081	24.4637	19.5454	18.591	13.1273		15.1551	21.631
103	B	Full Term Healthy (38-42)	40.1	8	3525	18	Black	24.4	2	1	1	0	0	0		12.182		5.15326		25.5189	8.84368	10.475	22.33	15.5971	14.2887		18.4384	18.7828	26.7368	23.6392				12.1558	13.4532	11.3849		23.0345	19.0434		22.1847	14.9744		19.895	19.2582	12.1418		14.7327	22.4956
104	B	Full Term Healthy (38-42)	38.9	9.6	2795	19	Black	24.6	2	1	1	0	0	0	26.9738	11.0569	7.25022	4.72593			9.17137	10.8311	23.231	15.2841	15.0347	25.2997	17.4945	16.9495	25.1894	24.1954			24.2169	11.5399	12.18	9.86737		21.5577	21.3264		21.0459	14.0902	24.5359	19.2142	17.7323	12.5774		14.1558	22.009
105	B	Full Term Healthy (38-42)	39.6	11.1	3730	34	Black	27	6	4	4	0	1	0	23.2548	14.4306		5.52689			9.42335	11.0223	21.4827	14.9372	13.7065	25.9645	17.4206	19.2432	25.598	23.2535			25.4873	12.6873	15.647	13.4879	24.8745		18.3253		22.7926	14.8078		21.0971	20.8368	13.0116		15.985	21.385
106	B	Full Term Healthy (38-42)	40.1	10.9	3075	19	Black	27.8	3	0	0	0	2	0	19.831	12.8661	7.81333	5.271			8.73086	10.0036	20.781	15.1255	14.1935	23.3418	15.1578	19.1433	25.1912	23.3038			26.8929	11.9482	14.6065	11.8698		23.4383	17.7118		22.3485	13.871	23.5175	20.7067	18.9379	12.3377	30.5033	16.1265	22.2405
107	B	Full Term Healthy (38-42)	41	12.7	4060	26	Black	25.8	1	0	0	0	0	0		24.0904	6.64382	4.91381			11.7653	11.3483	24.6993	15.3276	12.8145	19.7377	11.4491	21.0624						13.2218	13.6699	18.0711		24.2799	17.803	5.48544	21.098	14.2349	24.6497	22.6589	20.4909	14.4401		20.9749	22.4089
108	B	Full Term Healthy (38-42)	38.3	12.6	2980	19	Black	21.9	1	0	0	0	0	0		20.5632	7.5011	5.68632	29.6613		11.7372	11.6254		15.7964	13.4456	22.3806	11.5135	20.092	26.0667	25.2003			26.1945	12.4997	12.0965	16.8538		23.0467	18.8975		20.5602	14.9423	24.9836	22.4604	20.3675	13.6205		18.7013	23.2329
109	B	Full Term Healthy (38-42)	39.4	12.6	3640	21	Black	20.8	4	0	0	0	3	0	21.5437	17.5782	6.78271			24.6991	9.03538	8.53138	22.1617	14.0428	13.7406	22.6734	1.48631	18.2387	23.1974	23.6203		28.1352		12.0811	13.3713	13.1121		25.4246	18.247		20.983	13.8484	25.1076	20.5135	21.7129	12.2612		17.4088	21.8452
110	B	Full Term Healthy (38-42)	39.9	9.4	3265	25	Black	20.6	2	0	0	0	1	0		21.1543	8.85941	6.47127			12.611		25.4098	17.2717	14.0162			20.9813					24.5058	12.7886	12.0238	17.6552		22.0035		4.41624	19.2551			22.4684		14.4867		18.0055
111	B	Full Term Healthy (38-42)	40.6	9.4	2960	22	Black	28.3	3	1	1	0	1	0		20.0781	8.72559	6.67072	31.5719	24.4943	12.4235	11.8003	25.739	16.7012	15.8529		13.7041	20.2106					27.3694	12.5023	11.6207	16.985		22.2027	21.7051		19.4516	15.5462		21.9121	17.755	14.3035		19.3162	24.7185
112	B	Full Term Healthy (38-42)	38.1	9	2816	24	Black	19.1	2	1	1	0	0	0			6.02979			24.1993	10.2517	9.48797		15.2663	11.7591	17.3502	9.81374	17.494		24.4395			22.8407	9.34855	10.6942	13.9573		20.0897			19.3654	10.977		20.5387	15.3379	12.2857		14.0095	20.1813
113	B	Full Term Healthy (38-42)	40.1	11.4	3140	21	Black	21.6	2	0	0	0	1	0		17.5336	6.2705	4.9989	26.7257	23.4845	10.0957	9.88224	23.8094	15.6261	12.7106		11.3499	19.5149		25.9664			23.8612	11.142	13.0093	15.2347		21.2036	18.6862		20.9153	12.5527		21.6758	16.8847	13.7794		15.0014	23.5506
114	B	Full Term Healthy (38-42)	41.4	6.7	3770	23	Black	25.5	1	0	0	0	0	smoking			6.82531	5.30173			11.6321	11.5029	23.632	16.5065	13.7471		12.0215	21.2861						11.2425	11.5532	17.7024			18.7751		17.8043	13.69		24.3966	15.9398	14.97		16.0479
115	B	Full Term Healthy (38-42)	39.1	9	3485	21	Black	20.3	1	0	0	0	0	0		18.8781	6.84189	4.90422			10.9754	10.8336		16.1593	13.5656		13.9006	19.9539					24.1162	11.5434	12.1948	18.8806			19.1855		18.6739	15.1058			17.3735	14.3779		17.9905	23.493
116	B	Full Term Healthy (38-42)	40.7	10.9	3470	19	Black	25.1	2	0	0	0	1	0		14.3567	6.29729	4.50495	25.8752	22.7465	11.7858	11.8747		16.3968	13.6306	19.0933	11.9296	19.6431					21.4312	11.1814	11.0377	16.2236		22.9935	18.8629	2.73987	17.6138	13.9791		24.3562	15.4678	14.2156		16.2317	23.6241
117	B	Full Term Healthy (38-42)	38.1	11.4	3180	22	Black	27.5	2	0	0	0	1	0		14.5345	4.81823	2.71348	25.1555	22.082	9.36752	9.36171	20.9108	14.5964	11.2808	21.1439	12.1907	17.0418	24.3896					10.276	8.53124	15.4687			17.2997		16.0232	11.9805		23.9896	14.3749	11.2253		14.2973
118	B	Full Term Healthy (38-42)	39.3	6.9	3395	23	Black	22	5	1	1	0	3	0		18.5189	5.93319	4.29538			10.2025	10.352		15.7259	12.3493	16.3811	9.33655			25.3115			23.8331	10.7668	11.5139	16.0928		20.4297	19.135		18.8378	12.7121		20.1826	20.2909	11.9817		16.1971	21.7132
119	B	Full Term Healthy (38-42)	39.6	6.6	2950	27	Black	21	1	0	0	0	0	0		16.3265	5.61733	4.02564		22.9573	9.40184	9.43229	24.412	14.8664	12.3883	17.9999	10.3321			26.6678			22.1891	10.8707	11.3975	14.3005		19.2725	20.44		18.7543	12.9917	23.8105	19.9368		12.3703		15.752	21.1436
120	B	Full Term Healthy (38-42)	38.3	10	3280	23	Black	28.2	1	0	0	0	0	smoking		21.0159	5.25745	4.04543			9.31085	8.97967	23.7974	14.9666	11.0236	18.4455	10.8613					23.7906	25.1212	10.857	13.9822	17.9473		23.5708	17.9263		20.9874	13.057	23.1597	23.5299		11.0959		17.321	21.1441
121	B	Full Term Healthy (38-42)	39.7	11.3	3395	23	Black	24.7	3	1	1	0	1	0		19.3757	6.98619	5.44042		23.0424	10.278	9.93137	24.338	16.7711	14.0294	18.388	12.6298							11.5407	13.8525	18.528		21.2702	20.2966	4.29949	19.8293	14.1677	24.9133	23.8607		13.1758		19.2169
122	B	Full Term Healthy (38-42)	40.3	10.4	3365	23	Black	18.4	3	1	1	0	1	0		22.8823	7.9754			19.9933	12.0514	13.5374		17.1746	12.0709	19.8757	15.3946	22.2894						12.1932	11.1823			25.4413	19.221	4.63758	17.3472	15.0537		23.9081	18.8643	14.9583		20.4954
123	B	Full Term Healthy (38-42)	40	11	3950	24	Black	27	2	1	1	0	0	0		24.687	5.78478			22.2736	9.41062	10.594	22.6368	14.578	9.9419		15.0583	21.8352	23.483			22.2074	23.5863	10.351	10.6286				16.6558	2.99677	18.8491	14.689			18.2653	12.1955		18.7581
124	B	Full Term Healthy (38-42)	38.1	11	3250	19	Black	29.2	3	1	1	0	1	0		18.7696	7.68419			20.6572	11.0749	13.1256		16.5171	13.3573	22.362	15.7064	21.3555						11.9094	11.0256			20.4857	20.3504	3.16727	16.0178	15.486		21.0479	17.3444	14.4411		18.1293
125	B	Full Term Healthy (38-42)	40.7	11.9	3545	29	Black	20.6	3	1	1	1	0	0			6.87309				10.7795	13.1168		15.9088	13.2921	22.7974	17.1899	22.4719				24.6797		12.0685	12.169				18.8008	4.52968	19.5525	15.2225		24.8956	21.1652	14.2356		20.2802
126	B	Full Term Healthy (38-42)	40.1	7	3955	32	Black	25	6	4	3	0	2	smoking			8.19205	6.46889			11.7436			17.1063	12.9296			22.9054		25.3741				11.8353	12.7924	19.0468		19.5571	19.9901	2.99365	19.5608	17.2393				14.1351		18.5022	21.8306
127	B	Full Term Healthy (38-42)	40.9	8.7	3435	18	Black	20	1	0	0	0	0	0		17.8416	6.34888	4.722			10.1639			15.4782				18.8395				25.2554		10.5825	10.0477	15.9641		18.8076	17.4759		17.4181	14.8983		21.2558		11.154		16.8506
128	B	Full Term Healthy (38-42)	40	10.9	3865	30	Black	21.4	5	1	1	0	3	0			7.59483	6.20545		21.5849	11.3705			16.7031	13.0897	18.297	13.5492						22.708	11.5505	11.7886							15.801				13.1258
129	B	Full Term Healthy (38-42)	40.7	8.9	3520	29	Black	28.2	5	2	2	1	1	0		18.5996	5.9719	4.13791			9.02588		22.979	14.7554	11.5436	22.392	15.5781	20.5168						10.8352	11.9291	17.8236		20.8363	17.2027	1.81701	20.0297	15.3606		22.3665		11.176		17.7353	22.9263
130	B	Full Term Healthy (38-42)	40.4	9.7	3440	22	Black	28.3	2	1	1	0	0	0							8.19262									22.3462				10.0446		16.3718			16.1437	1.62627		14.0953						15.8966
131	B	Full Term Healthy (38-42)	40.9	12.6	3725	29	Black	22.4	5	2	2	0	2	0			5.10733	3.11214			9.55606	11.8832		16.3603	12.3863									11.4804		15.2056		20.9053	16.2978	1.12944		12.5275		23.1034	17.4874	12.0643		16.2267
132	B	Full Term Healthy (38-42)	40.4	11.1	3680	17	Black	21.1	1	0	0	0	0	0			3.40269	1.5714		18.3089	7.67958			15.0675				18.9232		21.7335				9.42155		13.5413		18.7608	15.5594			11.8546		19.3158				14.6251
133	B	Full Term Healthy (38-42)	40.7	7.4	3580	21	Black	26.7	1	0	0	0	0	0		16.7	5.24935	3.86689		20.0889	9.26119	11.0115		16.3794	12.1947		9.80324	20.8484					21.6909	10.8306		16.0225		20.5054	15.917	0.999169	20.698	12.836			16.4617	11.5252		16.2584
134	B	Full Term Healthy (38-42)	40.1	10.4	3505	19	Black	21	4	1	1	0	2	0		12.4015	3.93827	2.13608		18.0124	6.29846	8.80009		14.7626	13.6584		12.7248	16.1636					18.7519	9.23279		11.8133		18.7518	16.4705		20.0673	11.8921		19.3655	16.0754	11.6359		13.5762
135	B	Full Term Healthy (38-42)	40.4	8.1	3340	24	Black	22.1	3	1	1	0	1	smoking		18.1385	6.88246	5.13518			10.3889	10.03		15.5476	12.8632			21.287				23.6073	22.4252	10.6849	12.5665	17.2512				2.6239								18.4685
136	B	Full Term Healthy (38-42)	39.3	11.3	2965	26	Black	29.7	7	2	1	1	4	0		17.9251	6.45502	5.46614		20.8429	9.38725	9.57269	21.8866	15.5013	11.1993		12.5916	20.2887		23.9851				11.1445	13.657	17.4816			18.176	3.0556	12.1549					12.4485		18.0574
137	B	Full Term Healthy (38-42)	40.4	9	3040	28	Black	28.1	8	5	4	1	2	0			7.07423	5.95813			11.3534	10.932		17.0347	11.5579	15.7667	11.2786	21.3174		23.6133			20.6994	11.6656		16.2375			18.2854	3.27999	20.7612	14.7799				13.2425		17.331
138	B	Full Term Healthy (38-42)	38.4	6.9	2795	35	Black	26.1	5	1	1	0	3	0		18.3562	7.03621	5.07583		21.7861	11.7347	11.4194		16.9522	10.8671	17.1365	12.2227	20.5158		25.6118				11.9045		17.3136		21.7616	18.1534	3.12877	20.3337	15.2628			18.6212	12.0229		18.6191	23.1661
139	B	Full Term Healthy (38-42)	39.3	8.6	3345	20	Black	28.3	1	0	0	0	0	0		13.5719	6.90018	4.75603	23.9842	20.9388	10.131	9.87051		15.9028	13.5445	15.4286	11.5908	19.9318						10.3274		13.7666		18.943	18.527	0.840083	20.1	14.0293			17.2108	11.748		15.6319
140	B	Full Term Healthy (38-42)	38.3	9.3	3215	22	Black	21.8	2	0	0	0	1	0		10.3864	4.68942	3.3582		19.6435	9.25302	8.90791	21.5726	14.3259	10.7983	14.1402	9.54975	15.5812	23.9308				20.935	10.0144		12.189		17.4103			17.789	12.0906		23.3077	14.9392	10.1022		14.3002	21.025
141	B	Full Term Healthy (38-42)	38.3	12	3320	20	Black	23.4	1	0	0	0	0	0			4.75921	2.74655		19.0291	9.25841	9.16801		14.1808	12.2374	15.4086	10.1874	15.9122		22.6772			19.0581	9.66064		11.5572		17.2436	17.1059			12.4583			15.6213	10.2596		14.4945
142	B	Full Term Healthy (38-42)	40.4	11.1	3775	27	Black	26.1	4	2	2	0	1	smoking		19.3367	6.33522	5.01867			10.1632	9.90024		15.7605	11.5752			20.8117				25.7288	21.6465	11.0419	11.4243	17.1053		19.2051	18.6752	2.03972		14.8251
143	B	Full Term Healthy (38-42)	38.9	12.9	3545	22	Black	26.9	2	0	0	0	1	0		18.1045	5.39433	3.88457		23.9095	9.86622	9.93393		15.5268	12.3658					24.4855				11.0275	12.0891	16.9141			17.9236	2.65016		14.2885						17.1614
144	B	Full Term Healthy (38-42)	41.3	11.4	3095	21	Black	18.6	1	0	0	0	0	0		21.971	6.24975	3.9977			11.0484			15.9081	13.3286			22.1054						11.5835	13.4527	18.6944		21.5538	19.0877	4.31185		14.8933						19.1307
145	B	Full Term Healthy (38-42)	40	12.3	3410	24	Black	25.6	4	1	1	0	2	0		20.4107	5.40561	4.15653		22.0178	8.87869	8.7499	21.9442	15.2196	11.5101			19.8838					22.513	10.3169	13.7345	18.1087		22.2814	17.1819	4.26906		14.5293				13.5911		19.804
146	B	Full Term Healthy (38-42)	40.6	7.9	3495	19	Black	26	1	0	0	0		0		17.1268	7.19681	5.78556		21.9933	11.9	11.5503	22.4588	16.7804	14.6883	17.0303	13.1799	20.2006					22.0114	12.2722	13.1917	16.7339			20.977	3.21618	21.7908	14.3213			19.148	14.473		18.2343
147	B	Full Term Healthy (38-42)	40.1	12.1	3535	24	Black	25.1	2	1	1	0	0	0		15.436	5.13057	3.60736			8.95004	8.30084	19.5562	14.654	11.3553	15.8363	10.558	18.6769					22.6461	10.6552	13.5427	15.0446			17.2527	2.03327	23.6321	12.4094				11.3146		16.119	21.9996
148	B	Full Term Healthy (38-42)	38.7	12.3	3610	28	Black	24.3	7	4	4	0	2	0			-1.05082					-1.05082														-1.05082
149	B	Preterm Early (24-34)	28.6	7.4	1040	24	Black	24.1	3	1	1	0	1	0	23.4225	13.0239	8.27377	6.37955	22.6957		11.5159	10.7372	20.2647	16.7834	13.0313	21.9256	28.2932	16.9816	22.563	27.2507		26.3243		12.2297	15.3321	14.0679	26.1353	25.2081	17.6341		22.1899	15.423	24.3695	19.5714	30.5334	13.9728	26.5543	13.4908	21.8769
150	B	Preterm Early (24-34)	33.1	9.7	2010	20	Black	21.5	3	2	1	1	0	0		11.583	7.82371		22.4716		10.7488	10.3714	19.3209	16.8017	11.3139	20.9763	24.8761	15.6166	23.4553	27.7549		25.3024		10.8288	13.9818	13.7929	24.7512	23.9351	16.3181		21.4783	14.5546		17.082	18.6325	12.6468	26.685	11.802	19.6315
151	B	Preterm Early (24-34)	30.9	11.6	1385	27	Black	25.2	6	3	1	4	0	0	26.6612	10.8833	6.51498		19.958	26.5724	9.90267	9.04719	19.1068	15.9683	11.4133	21.5211		14.8248	22.5118	25.614			27.4701	11.1218	12.6139	13.0605	23.8622	21.8877	17.6109		20.1892	14.2454	24.0522	16.5766	17.3299	11.609	23.7795	11.029	18.6155
152	B	Preterm Early (24-34)	33.3	12.3	2030	27	Black	23.6	3	1	1	0	1	0	24.0962	10.932	6.73935	5.06259	23.3997	25.4246	10.3684	10.0686	23.3835	15.8155	15.1359			16.6199						11.9203	12.0255	10.9297		20.8622	22.2845		23.5523	14.6416		17.3138	21.4731	14.5616		13.6694	21.9376
153	B	Preterm Early (24-34)	32.4	10.1	1750	21	Black	23.2	3	1	1	0	1	0	29.5954	24.222	7.54589	5.62655	28.1308	25.5179	10.3253	9.76368	23.2903	15.556	14.0946	22.1771	15.7419	20.0249	24.4795	25.6325		26.8117	28.3646	12.5008	14.3135	18.9509			19.3347	5.82796	21.5466	14.196	24.4339	23.4033	21.5557	12.8102		19.4212	22.6215
154	B	Preterm Early (24-34)	25.9	11.4	917	26	Black	29.8	2	1	0	1	0	0			4.13718	2.53057		17.5801	8.51418	10.2869		15.1521	14.139		12.7083	18.3449						9.75595		14.6773		18.6295	16.465		20.3827	12.6614		21.8312		13.6121		14.3783
155	B	Preterm Early Extreme (>24)	23.6	7.9	606	27	Black	28.8	7	3	0	3	3	0	24.7894	10.113	7.05481		19.6523	27.9555	9.47888	9.19409	19.2958	15.3038	11.6325	23.0728	12.1649	14.691	22.643	24.8203		23.8589	26.1322	10.7475	12.6335	12.4025	24.1376	22.4364	16.3655		20.6066	14.1122	24.3096	16.7414	17.9108	10.483	23.9233	11.3935	18.357
156	B	Preterm Early Extreme (>24)	23.7	7.3	570	19	Black	16.5	2	0	0	1	0	0		17.2892	6.26088	4.53234		23.4088	9.09851	8.97538		15.5149	12.2953		14.7833	19.9694					22.2845	10.7311	11.1663	16.5795			19.2062	2.78558	18.0503				20.6757	12.1097		18.2549
157	B	Preterm Late moderate (34-36)	34.6	8.4	2060	18	Black	20	1	0	0	0	0	smoking	23.4052	12.1428	7.7373	5.19796		25.3293	9.13144	10.5711	22.6181	15.4725	14.953	27.3673	17.3892	18.4604	24.892	24.7625			25.0529	11.958	13.6073	11.237		23.1298	19.9839		21.016	14.1232		19.5848	18.2417	14.1245	28.862	14.0739	21.364
[truncated: 10 more columns]
